# Supplementary material for: Understanding Contextual Factors Effects and Their Implications for Italian Physiotherapists: Findings from a National Cross-Sectional Study
Source: Healthcare (Basel). 2021 Jun 7;9(6):689. doi: 10.3390/healthcare9060689 (PMC8226546; doi:10.3390/healthcare9060689)
Supplement: Supplementary file 1 [file healthcare-09-00689-s001.zip]

Archive with 1 entries (1 files):
- healthcare-1227166-supplementary.pdf
